# Supplementary material for: Accuracy of a Real-Time, Computerized, Binocular, Three-Dimensional Trajectory-Tracking Device for Recording Functional Mandibular Movements
Source: PLoS One. 2016 Oct 4;11(10):e0163934. doi: 10.1371/journal.pone.0163934 (PMC5049779; doi:10.1371/journal.pone.0163934)
Supplement: S1 Table — This table cantains a summarized table and detailed data of recording errors. (XLSX) [file pone.0163934.s001.xlsx]

## Sheet: Sheet1
Table 1.Radii (mm) of the fitted arcs in each plane.
Target	Plane	Repeat					Mean value	D-value	SD
		1	2	3	4	5
1	XOY	4.927	4.929	4.999	4.977	5.06	4.95	0.05	0.075
	XOZ	4.991	4.921	4.921	5.026	5.027
	YOZ	4.833	4.804	4.927	5.027	4.879
2	XOY	5.004	5.074	5.014	5.067	4.948	5.011	0.011	0.068
	XOZ	5.032	5.023	5.023	5.016	5.016
	YOZ	5.127	4.863	5.082	4.958	4.916
3	XOY	5.008	5.015	5.009	4.993	4.986	4.966	0.034	0.061
	XOZ	5.035	5.003	4.95	4.984	5.019
	YOZ	4.866	4.865	4.976	4.85	4.937
D-value: difference between the observed value and preset value. Preset value: 5mm; Observed value: Mean value SD: standard deviation

## Sheet: Sheet2
Table 2.Distances (mm) from the tracked points to the fitted arcs in each plane.
Target	Plane	Repeat					Mean value	SD
		1	2	3	4	5
1	XOY	0.061	0.067	0.057	0.07	0.077	0.062	0.021
	XOZ	0.092	0.091	0.081	0.029	0.041
	YOZ	0.074	0.038	0.027	0.048	0.076
2	XOY	0.043	0.134	0.06	0.066	0.067	0.095	0.041
	XOZ	0.096	0.098	0.099	0.142	0.136
	YOZ	0.147	0.047	0.089	0.163	0.039
3	XOY	0.056	0.063	0.044	0.059	0.049	0.071	0.027
	XOZ	0.084	0.128	0.107	0.116	0.074
	YOZ	0.041	0.049	0.062	0.07	0.058
SD: standard deviation

## Sheet: Sheet3
Table 3.Radii (mm) of the fitted arcs in the three planes.
Plane	Target	Repeat					Mean value	D-value	SD
		1	2	3	4	5
XOY	1	4.927	4.929	4.999	4.977	5.06	5.001	0.001	0.045
	2	5.004	5.074	5.014	5.067	4.948
	3	5.008	5.015	5.009	4.993	4.986
XOZ	1	4.991	4.921	4.921	5.026	5.027	4.999	0.001	0.039
	2	5.032	5.023	5.023	5.016	5.016
	3	5.035	5.003	4.95	4.984	5.019
YOZ	1	4.833	4.804	4.927	5.027	4.879	4.927	0.073	0.093
	2	5.127	4.863	5.082	4.958	4.916
	3	4.866	4.865	4.976	4.85	4.937
D-value: difference between the observed value and set value. Preset value: 5mm; Observed value: Mean value SD: standard deviation

## Sheet: Sheet4
Table 4.Distances (mm) from the tracked points to the fitted arcs in the three planes.
Plane	Target	Repeat					Mean value	SD
		1	2	3	4	5
XOY	1	0.061	0.067	0.057	0.07	0.077	0.065	0.021
	2	0.043	0.134	0.06	0.066	0.067
	3	0.056	0.063	0.044	0.059	0.049
XOZ	1	0.092	0.091	0.081	0.029	0.041	0.094	0.031
	2	0.096	0.098	0.099	0.142	0.136
	3	0.084	0.128	0.107	0.116	0.074
YOZ	1	0.074	0.038	0.027	0.048	0.076	0.068	0.039
	2	0.147	0.047	0.089	0.163	0.039
	3	0.041	0.049	0.062	0.07	0.058
SD: standard deviation

## Sheet: Sheet5
Table 5. Distances (mm) from the tracked points to the fitted lines.
Target	Repeat										Mean value	SD
	1	2	3	4	5	6	7	8	9	10
1	0.084	0.078	0.073	0.106	0.084	0.077	0.092	0.084	0.083	0.097	0.086	0.01
2	0.084	0.092	0.081	0.075	0.082	0.088	0.104	0.096	0.098	0.091	0.089	0.009
3	0.105	0.09	0.081	0.104	0.085	0.091	0.065	0.139	0.079	0.082	0.092	0.021
SD: standard deviation

## Sheet: Sheet6
Table 6. Recording errors of the device (mm).
Evaluation index	Evaluation content	Accuracy	Mean value
Accuracy of the recorded curve trajectory	The mean difference of the three targets between the radii of the fitted arcs and the set values	0.05	0.032
		0.011
		0.034
	The distance from each track point in the half-circular motion to the fitted arcs of the three targets, respectively	0.062	0.076
		0.095
		0.071
Consistency of the spatial measurements	The mean difference between the radii of the fitted arcs for the half-circular motion and the set values on three different planes	0.001	0.025
		0.001
		0.073
	The distance from each track point in the half-circular motion to the fitted arcs on three different planes	0.065	0.076
		0.094
		0.068
Accuracy of the recorded linear trajectory	The distance from each track point in the linear motion to the fitted lines of the three targets in one direction	0.086	0.089
		0.089
		0.092
Table 5.Distances (mm) from the tracked points to the fitted lines.
Target	Repeat										Mean value	SD
	1	2	3	4	5	6	7	8	9	10
1	0.084	0.078	0.073	0.106	0.084	0.077	0.092	0.084	0.083	0.097	0.086	0.01
2	0.084	0.092	0.081	0.075	0.082	0.088	0.104	0.096	0.098	0.091	0.089	0.009
3	0.105	0.09	0.081	0.104	0.085	0.091	0.065	0.139	0.079	0.082	0.092	0.021
Table 4.Distances (mm) from the tracked points to the fitted arcs in the three planes.
Plane	Target	Repeat					Mean value	SD
		1	2	3	4	5
XOY	1	0.061	0.067	0.057	0.07	0.077	0.065	0.021
	2	0.043	0.134	0.06	0.066	0.067
	3	0.056	0.063	0.044	0.059	0.049
XOZ	1	0.092	0.091	0.081	0.029	0.041	0.094	0.031
	2	0.096	0.098	0.099	0.142	0.136
	3	0.084	0.128	0.107	0.116	0.074
YOZ	1	0.074	0.038	0.027	0.048	0.076	0.068	0.039
	2	0.147	0.047	0.089	0.163	0.039
	3	0.041	0.049	0.062	0.07	0.058
Table 3.Radii (mm) of the fitted arcs in the three planes.
Plane	Target	Repeat					Mean value	D-value	SD
		1	2	3	4	5
XOY	1	4.927	4.929	4.999	4.977	5.06	5.001	0.001	0.045
	2	5.004	5.074	5.014	5.067	4.948
	3	5.008	5.015	5.009	4.993	4.986
XOZ	1	4.991	4.921	4.921	5.026	5.027	4.999	0.001	0.039
	2	5.032	5.023	5.023	5.016	5.016
	3	5.035	5.003	4.95	4.984	5.019
YOZ	1	4.833	4.804	4.927	5.027	4.879	4.927	0.073	0.093
	2	5.127	4.863	5.082	4.958	4.916
	3	4.866	4.865	4.976	4.85	4.937
Table 2.Distances (mm) from the tracked points to the fitted arcs in each plane.
Target	Plane	Repeat					Mean value	SD
		1	2	3	4	5
1	XOY	0.061	0.067	0.057	0.07	0.077	0.062	0.021
	XOZ	0.092	0.091	0.081	0.029	0.041
	YOZ	0.074	0.038	0.027	0.048	0.076
2	XOY	0.043	0.134	0.06	0.066	0.067	0.095	0.041
	XOZ	0.096	0.098	0.099	0.142	0.136
	YOZ	0.147	0.047	0.089	0.163	0.039
3	XOY	0.056	0.063	0.044	0.059	0.049	0.071	0.027
	XOZ	0.084	0.128	0.107	0.116	0.074
	YOZ	0.041	0.049	0.062	0.07	0.058
Table 1.Radii (mm) of the fitted arcs in each plane.
Target	Plane	Repeat					Mean value	D-value	SD
		1	2	3	4	5
1	XOY	4.927	4.929	4.999	4.977	5.06	4.95	0.05	0.075
	XOZ	4.991	4.921	4.921	5.026	5.027
	YOZ	4.833	4.804	4.927	5.027	4.879
2	XOY	5.004	5.074	5.014	5.067	4.948	5.011	0.011	0.068
	XOZ	5.032	5.023	5.023	5.016	5.016
	YOZ	5.127	4.863	5.082	4.958	4.916
3	XOY	5.008	5.015	5.009	4.993	4.986	4.966	0.034	0.061
	XOZ	5.035	5.003	4.95	4.984	5.019
	YOZ	4.866	4.865	4.976	4.85	4.937
